# Supplementary material for: Raw and Cooked Quality of Gilthead Seabream Fillets (Sparus aurata, L.) after Mild Processing via Osmotic Dehydration for Shelf Life Extension
Source: Foods. 2022 Jul 7;11(14):2017. doi: 10.3390/foods11142017 (PMC9318255; doi:10.3390/foods11142017)
Supplement: Supplementary file 1 [file foods-11-02017-s001.zip]

Archive with 1 entries (1 files):
- foods-1779309-supplementary.pdf
